# Supplementary material for: Genome-wide microRNA changes in human intracranial aneurysms
Source: BMC Neurol. 2014 Oct 10;14:188. doi: 10.1186/s12883-014-0188-x (PMC4210474; doi:10.1186/s12883-014-0188-x)
Supplement: Additional file 1: Table S1. — MicroRNAs upregulated in human intracranial aneurysm. [file 12883_2014_188_MOESM1_ESM.xls]

## Sheet: Sheet1
Systematic Name	P value	Fold change	Regulation
hsa-miR-298	0.0170541	7.97991	up
hsa-miR-422a	0.0109935	7.17922	up
hsa-miR-1299	0.00678724	7.06107	up
hsa-miR-711	0.00873023	7.00252	up
hsa-miR-1208	9.39126e-05	6.9559	up
hsa-miR-490-5p	0.00308322	6.86616	up
hsa-miR-583	0.0212102	6.77161	up
hsa-miR-99b*	7.53691e-06	6.04779	up
hsa-miR-648	3.47627e-05	5.67408	up
hsa-miR-617	0.0069841	5.62248	up
hsa-miR-936	0.019825	5.57738	up
hsa-miR-23a*	0.00907788	5.51059	up
hsa-miR-370	0.0430423	5.41165	up
hsa-miR-1275	0.0469708	4.94575	up
hsa-miR-760	0.0166017	4.82402	up
hsa-miR-188-5p	0.0432369	4.76449	up
hsa-miR-1182	0.0108925	4.7532	up
hsa-miR-198	0.0154431	4.69309	up
hsa-miR-1180	0.000661115	4.65574	up
hsa-miR-526b	0.0173564	4.62724	up
hsa-miR-665	0.00687419	4.57459	up
hsa-miR-184	0.025181	4.52386	up
hsa-miR-566	0.00064636	4.39938	up
hsa-miR-187*	0.041509	4.38078	up
hsa-miR-765	0.00692535	4.3515	up
hsa-miR-339-3p	0.0208826	4.27804	up
hsa-miR-30c-1*	0.0129768	4.26033	up
hsa-miR-18b*	0.000678217	4.25582	up
hsa-miR-432	0.00317858	4.15288	up
hsa-miR-516b	0.00725753	4.10556	up
hsa-miR-483-5p	0.0365608	4.081	up
hsa-miR-9*	0.0222922	4.05859	up
hsa-miR-770-5p	0.000707538	3.88057	up
hsa-miR-519e*	0.0407498	3.77925	up
hsa-miR-601	0.0269148	3.71359	up
hsa-miR-1323	0.00406165	3.68876	up
hsa-miR-658	0.0030362	3.68186	up
hsa-miR-149*	0.0160972	3.19253	up
hsa-miR-1303	0.00621745	3.10864	up
hsa-miR-1225-5p	0.0215735	3.05052	up
hsa-miR-518c*	0.00979694	2.97831	up
hsa-miR-1914*	0.0213408	2.96664	up
hsa-miR-493	0.000110633	2.9375	up
hsa-miR-625*	0.0222289	2.85573	up
hsa-miR-671-5p	0.0221656	2.83625	up
hsa-miR-193b*	0.0420423	2.79704	up
hsa-miR-1226*	0.0316884	2.65085	up
hsa-miR-921	0.0480177	2.61134	up
hsa-miR-518a-5p	0.00857337	2.59807	up
hsa-miR-557	0.015368	2.56355	up
hsa-miR-365*	0.0273032	2.53961	up
hsa-miR-623	0.000955072	2.49501	up
hsa-miR-1224-5p	0.0152961	2.41964	up
hsa-miR-1469	0.00935077	2.38658	up
hsa-miR-1249	0.0124958	2.3618	up
hsa-miR-1307	0.0175233	2.35295	up
hsa-miR-762	0.0263824	2.33242	up
hsa-miR-194*	0.0164954	2.29571	up
hsa-miR-330-3p	0.00654978	2.27365	up
hsa-miR-150*	0.0409152	2.26335	up
hsa-miR-934	0.0151952	2.19184	up
hsa-miR-1183	0.0055699	2.18744	up
hsa-miR-663b	0.0179579	2.18717	up
hsa-miR-1268	0.0422168	2.18422	up
hsa-miR-638	0.043748	2.1633	up
hsa-miR-296-5p	0.012165	2.11509	up
hsa-miR-563	0.0384864	2.09737	up
hsa-miR-1321	0.0277023	2.09408	up
hsa-miR-423-3p	0.00368548	2.05828	up
hsa-miR-572	0.0490705	2.05661	up
hsa-miR-30c-2*	0.0424027	2.05263	up
hsa-miR-30b*	0.0490776	2.03554	up
