# Supplementary material for: Genome-wide microRNA changes in human intracranial aneurysms
Source: BMC Neurol. 2014 Oct 10;14:188. doi: 10.1186/s12883-014-0188-x (PMC4210474; doi:10.1186/s12883-014-0188-x)
Supplement: Additional file 2: Table S2. — MicroRNAs downregulated in human intracranial aneurysm. [file 12883_2014_188_MOESM2_ESM.xls]

## Sheet: Sheet1
Systematic Name	P value	Fold change	Regulation
hsa-miR-10b	0.0138419	91.6474	down
hsa-miR-199b-5p	0.0116012	19.1766	down
hsa-miR-1260	0.00599501	15.5104	down
hsa-miR-139-5p	0.0132961	12.1077	down
hsa-miR-143	0.0355313	11.7408	down
hsa-miR-145	0.0460577	11.4956	down
hsa-miR-24-1*	0.0211595	11.2899	down
hsa-miR-195	0.0256703	10.5332	down
hsa-miR-497	0.0264754	10.0939	down
hsa-miR-23b	0.0238386	8.99156	down
hsa-miR-126	0.0180316	8.23289	down
hsa-let-7e	0.00330121	8.08731	down
hsa-miR-218	0.0262105	7.93989	down
hsa-miR-338-3p	0.0464056	7.84352	down
hsa-miR-126*	0.0267221	7.75814	down
hsa-miR-1	0.020882	7.47677	down
hsa-miR-133b	0.0389929	7.33895	down
hsa-miR-582-5p	0.00425176	7.2844	down
hsa-miR-95	0.0442275	7.27848	down
hsa-miR-224	0.0443026	7.111	down
hsa-miR-193b	0.0269874	6.8582	down
hsa-miR-886-3p_v15.0	0.0490736	6.41755	down
hsa-miR-26a	0.00390506	6.20325	down
hsa-let-7a	0.00534985	5.75101	down
hsa-miR-1974_v14.0	0.0140735	5.54071	down
hsa-miR-10a	0.0108107	5.53298	down
hsa-miR-29b	0.00250395	5.48522	down
hsa-let-7f	0.00632715	5.28816	down
hsa-miR-301a	0.00508473	5.21139	down
hsa-miR-1274a	0.0293961	5.16746	down
hsa-miR-340*	9.42677e-05	5.14897	down
hsa-miR-28-5p	0.0101664	5.08217	down
hsa-miR-99b	0.00300698	4.91317	down
hsa-miR-99a	0.0107121	4.88793	down
hsa-miR-331-3p	0.00908958	4.69565	down
hsa-miR-30c	0.0220598	4.6334	down
hsa-miR-30b	0.0069331	4.63149	down
hsa-let-7d	0.00843589	4.54016	down
hsa-miR-328	0.0132497	4.28151	down
hsa-miR-1274b	0.0140144	4.20754	down
hsa-miR-125a-5p	0.00550387	4.19044	down
hsa-miR-532-3p	0.022312	4.1845	down
hsa-miR-374a	0.005063	4.11346	down
hsa-miR-769-5p	0.0246512	4.04163	down
hsa-miR-374b	0.0029248	3.89632	down
hsa-miR-29c*	0.0330729	3.87784	down
hsa-miR-22*	0.0325801	3.83893	down
hsa-miR-454	0.0281826	3.78402	down
hsa-miR-151-5p	0.00289143	3.78267	down
hsa-miR-30e*	0.00930981	3.47292	down
hsa-miR-720	0.0221973	3.4453	down
hsa-miR-101	0.00658222	3.4216	down
hsa-miR-125b	0.0397522	3.37681	down
hsa-miR-103	0.0183297	3.31867	down
hsa-miR-378*	0.033658	3.28739	down
hsa-miR-361-5p	0.0283361	3.28657	down
hsa-miR-20a*	0.00706289	3.28547	down
hsa-miR-221*	0.0367688	3.28464	down
hsa-miR-362-5p	0.019091	3.27397	down
hsa-miR-361-3p	0.0235131	3.25247	down
hsa-miR-98	0.00571144	3.17623	down
hsa-miR-133a	0.0414005	3.13292	down
hsa-miR-197	0.0122717	3.02957	down
hsa-let-7c	0.0176398	3.02109	down
hsa-let-7g	0.0171861	2.94974	down
hsa-miR-505	0.0117586	2.87353	down
hsa-miR-107	0.0351228	2.83229	down
hsa-miR-181a-2*	0.00116953	2.73805	down
hsa-miR-100	0.0367195	2.70517	down
hsa-miR-7-1*	0.0350266	2.68402	down
hsa-miR-362-3p	0.0443575	2.64397	down
hsa-miR-26b	0.00652334	2.6297	down
hsa-miR-17	0.036235	2.61449	down
hsa-let-7b	0.0154849	2.54026	down
hsa-miR-132*	0.00152333	2.47277	down
hsa-miR-30e	0.0205835	2.43649	down
hsa-miR-1280	0.0224144	2.40881	down
hsa-miR-222	0.023124	2.30547	down
hsa-miR-148b	0.00933247	2.28281	down
hsa-miR-301b	0.0340573	2.2689	down
hsa-miR-186	0.00909475	2.2578	down
hsa-miR-148a	0.0142214	2.23976	down
hsa-let-7i	0.00207661	2.22986	down
hsa-miR-149	0.0124442	2.12748	down
hsa-miR-30d	0.0399981	2.11304	down
